# Supplementary material for: Palladium-Catalyzed Tsuji–Trost-Type Reaction of 3-Indolylmethylacetates with O, and S Soft Nucleophiles
Source: Molecules. 2024 Jul 22;29(14):3434. doi: 10.3390/molecules29143434 (PMC11280231; doi:10.3390/molecules29143434)
Supplement: Supplementary file 1 [file molecules-29-03434-s001.zip]

Archive with 1 entries (1 files):
- molecules-3115262-supplementary.pdf
